# Supplementary material for: Fingerspelling as a Novel Gateway into Reading Fluency in Deaf Bilinguals
Source: PLoS One. 2015 Oct 1;10(10):e0139610. doi: 10.1371/journal.pone.0139610 (PMC4591273; doi:10.1371/journal.pone.0139610)
Supplement: S1 Data — (ZIP) [file pone.0139610.s001.zip]

Archive with 5 entries (4 files):
- Fingerspelling and Fluency PLoS Data Codebook.pdf
- __MACOSX/
- __MACOSX/._Fingerspelling and Fluency PLoS Data Codebook.pdf
- Fingerspelling and Fluency PLoS Data Set.sav
- __MACOSX/._Fingerspelling and Fluency PLoS Data Set.sav
